# Supplementary material for: Variability, Expression, and Methylation of IL-6 and IL-8 Genes in Bladder Cancer Pathophysiology
Source: Int J Mol Sci. 2023 Mar 27;24(7):6266. doi: 10.3390/ijms24076266 (PMC10093978; doi:10.3390/ijms24076266)
Supplement: Supplementary file 1 [file ijms-24-06266-s001.zip]

Archive with 1 entries (1 files):
- ijms-2300209-supplementary.pdf
